# Supplementary material for: Piezo1 Regulates the Skeletal Muscle Length–Tension Relationship Through Channel-Independent Mechanotransduction
Source: Biomolecules. 2026 Jun 29;16(7):960. doi: 10.3390/biom16070960 (PMC13406793; doi:10.3390/biom16070960)
Supplement: Supplementary file 1 [file biomolecules-16-00960-s001.zip]

Archive with 10 entries (10 files):
- Figure_S4.pptx
- Figure_S5.pptx
- Table_S1.pdf
- Table_S2.pdf
- Table_S3.pdf
- Table_S4.pdf
- Table_S5.pdf
- Figure_S1.pptx
- Figure_S2.pptx
- Figure_S3.pptx
